# Supplementary material for: Sporidesmiellalignicola sp. nov., a new hyphomycetous fungus from freshwater habitats in China
Source: Biodivers Data J. 2021 Dec 15;9:e77414. doi: 10.3897/BDJ.9.e77414 (PMC8695568; doi:10.3897/BDJ.9.e77414)
Supplement: XML Treatment for Sporidesmiella lignicola [file BDJ.9.e77414-treatment1.xml]

<!DOCTYPE tp:taxon-treatment
  PUBLIC "-//TaxonX//DTD Taxonomic Treatment Publishing DTD v0 20100105//EN" "tax-treatment-NSO.dtd">
<tp:taxon-treatment xmlns:tp="http://www.plazi.org/taxpub"><tp:treatment-meta><mixed-citation publication-type="journal"><person-group><name><surname>Li</surname><given-names>Xiao-Hong</given-names></name><name><surname>Liu</surname><given-names>Yu-Lin</given-names></name><name><surname>Song</surname><given-names>Hai-Yan</given-names></name><name><surname>Hu</surname><given-names>Dian-Ming</given-names></name><name><surname>Gao</surname><given-names>Yang</given-names></name><name><surname>Hu</surname><given-names>Hai-Jing</given-names></name><name><surname>Zhou</surname><given-names>Jian-Ping</given-names></name></person-group><article-title><italic><tp:taxon-name><tp:taxon-name-part taxon-name-part-type="genus" reg="Sporidesmiella">Sporidesmiella</tp:taxon-name-part><tp:taxon-name-part taxon-name-part-type="species" reg="lignicola">lignicola</tp:taxon-name-part></tp:taxon-name></italic> sp. nov., a new hyphomycetous fungus from freshwater habitats in China</article-title><source>Biodivers Data J</source><day>15</day><month>12</month><year>2021</year><volume>9</volume><pub-id pub-id-type="doi">10.3897/BDJ.9.e77414</pub-id></mixed-citation></tp:treatment-meta><tp:nomenclature><tp:taxon-name>
            <object-id xmlns:xlink="http://www.w3.org/1999/xlink" content-type="arpha" xlink:type="simple">82C931EC-2E83-5B9E-B19F-3B86D2F0180D</object-id>
            <tp:taxon-name-part taxon-name-part-type="genus">Sporidesmiella</tp:taxon-name-part>
            <tp:taxon-name-part taxon-name-part-type="species">lignicola</tp:taxon-name-part>
            <object-id xmlns:xlink="http://www.w3.org/1999/xlink" xlink:type="simple" object-id-type="MycoBank">841439</object-id>
          </tp:taxon-name><tp:taxon-authority>X.H. Li, H.Y. Song &amp; D.M. Hu</tp:taxon-authority><tp:taxon-status xmlns:xlink="http://www.w3.org/1999/xlink" xlink:type="simple">sp. nov.</tp:taxon-status></tp:nomenclature><tp:treatment-sec sec-type="materials"><title>Materials</title><list list-type="alpha-lower" list-content="occurrences"><list-item><p><bold>Type status:</bold> <named-content xmlns:xlink="http://www.w3.org/1999/xlink" content-type="dwc:typeStatus" xlink:type="simple">Holotype</named-content>. <bold>Occurrence:</bold> recordedBy: <named-content xmlns:xlink="http://www.w3.org/1999/xlink" content-type="dwc:recordedBy" xlink:type="simple">Xiao-Hong Li</named-content>; individualCount: <named-content xmlns:xlink="http://www.w3.org/1999/xlink" content-type="dwc:individualCount" xlink:type="simple">1</named-content>; <bold>Taxon:</bold> taxonID: <named-content xmlns:xlink="http://www.w3.org/1999/xlink" content-type="dwc:taxonID" xlink:type="simple">urn:lsid:biosci.ohio-state.edu:osuc_names:275502</named-content>; scientificName: <named-content xmlns:xlink="http://www.w3.org/1999/xlink" content-type="dwc:scientificName" xlink:type="simple"><italic><tp:taxon-name><tp:taxon-name-part taxon-name-part-type="genus" reg="Sporidesmiella">Sporidesmiella</tp:taxon-name-part><tp:taxon-name-part taxon-name-part-type="species" reg="lignicola">lignicola</tp:taxon-name-part></tp:taxon-name></italic></named-content>; acceptedNameUsage: <named-content xmlns:xlink="http://www.w3.org/1999/xlink" content-type="dwc:acceptedNameUsage" xlink:type="simple"><italic><tp:taxon-name><tp:taxon-name-part taxon-name-part-type="genus" reg="Sporidesmiella">Sporidesmiella</tp:taxon-name-part><tp:taxon-name-part taxon-name-part-type="species" reg="lignicola">lignicola</tp:taxon-name-part></tp:taxon-name></italic> X.H. Li, H.Y. Song &amp; D.M. Hu, 2021, sp. nov.</named-content>; parentNameUsage: <named-content xmlns:xlink="http://www.w3.org/1999/xlink" content-type="dwc:parentNameUsage" xlink:type="simple"><tp:taxon-name><tp:taxon-name-part taxon-name-part-type="genus" reg="Sporidesmiella">Sporidesmiella</tp:taxon-name-part></tp:taxon-name> P.M. Kirk 1982</named-content>; kingdom: <named-content xmlns:xlink="http://www.w3.org/1999/xlink" content-type="dwc:kingdom" xlink:type="simple"><tp:taxon-name><tp:taxon-name-part taxon-name-part-type="kingdom">Fungi</tp:taxon-name-part></tp:taxon-name></named-content>; phylum: <named-content xmlns:xlink="http://www.w3.org/1999/xlink" content-type="dwc:phylum" xlink:type="simple"><tp:taxon-name><tp:taxon-name-part taxon-name-part-type="phylum">Ascomycota</tp:taxon-name-part></tp:taxon-name></named-content>; class: <named-content xmlns:xlink="http://www.w3.org/1999/xlink" content-type="dwc:class" xlink:type="simple"><tp:taxon-name><tp:taxon-name-part taxon-name-part-type="class">Dothideomycetes</tp:taxon-name-part></tp:taxon-name></named-content>; order: <named-content xmlns:xlink="http://www.w3.org/1999/xlink" content-type="dwc:order" xlink:type="simple"><tp:taxon-name><tp:taxon-name-part taxon-name-part-type="order">Pleosporales</tp:taxon-name-part></tp:taxon-name></named-content>; family: <named-content xmlns:xlink="http://www.w3.org/1999/xlink" content-type="dwc:family" xlink:type="simple"><tp:taxon-name><tp:taxon-name-part taxon-name-part-type="family">Junewangiaceae</tp:taxon-name-part></tp:taxon-name></named-content>; genus: <named-content xmlns:xlink="http://www.w3.org/1999/xlink" content-type="dwc:genus" xlink:type="simple"><tp:taxon-name><tp:taxon-name-part taxon-name-part-type="genus">Sporidesmiella</tp:taxon-name-part></tp:taxon-name></named-content>; specificEpithet: <named-content xmlns:xlink="http://www.w3.org/1999/xlink" content-type="dwc:specificEpithet" xlink:type="simple"><italic><tp:taxon-name><tp:taxon-name-part taxon-name-part-type="genus" reg="Sporidesmiella"/><tp:taxon-name-part taxon-name-part-type="species" reg="lignicola">lignicola</tp:taxon-name-part></tp:taxon-name></italic></named-content>; taxonRank: <named-content xmlns:xlink="http://www.w3.org/1999/xlink" content-type="dwc:taxonRank" xlink:type="simple">species</named-content>; verbatimTaxonRank: <named-content xmlns:xlink="http://www.w3.org/1999/xlink" content-type="dwc:verbatimTaxonRank" xlink:type="simple">species</named-content>; scientificNameAuthorship: <named-content xmlns:xlink="http://www.w3.org/1999/xlink" content-type="dwc:scientificNameAuthorship" xlink:type="simple">X.H. Li, H.Y. Song &amp; D.M. Hu</named-content>; <bold>Location:</bold> continent: <named-content xmlns:xlink="http://www.w3.org/1999/xlink" content-type="dwc:continent" xlink:type="simple">Asia</named-content>; country: <named-content xmlns:xlink="http://www.w3.org/1999/xlink" content-type="dwc:country" xlink:type="simple">China</named-content>; stateProvince: <named-content xmlns:xlink="http://www.w3.org/1999/xlink" content-type="dwc:stateProvince" xlink:type="simple">Jiangxi</named-content>; county: <named-content xmlns:xlink="http://www.w3.org/1999/xlink" content-type="dwc:county" xlink:type="simple">Xinfeng</named-content>; municipality: <named-content xmlns:xlink="http://www.w3.org/1999/xlink" content-type="dwc:municipality" xlink:type="simple">Ji'an</named-content>; locality: <named-content xmlns:xlink="http://www.w3.org/1999/xlink" content-type="dwc:locality" xlink:type="simple">Jinji Forest Farm</named-content>; verbatimElevation: <named-content xmlns:xlink="http://www.w3.org/1999/xlink" content-type="dwc:verbatimElevation" xlink:type="simple">305 m</named-content>; locationRemarks: <named-content xmlns:xlink="http://www.w3.org/1999/xlink" content-type="dwc:locationRemarks" xlink:type="simple">label transliteration: "Jiangxi, Jinji Forest Farm, 2020.7.7, Li Xiao-Hong"; [江西赣州市信丰县金鸡林场，2020年7月7日，李小红]</named-content>; verbatimCoordinates: <named-content xmlns:xlink="http://www.w3.org/1999/xlink" content-type="dwc:verbatimCoordinates" xlink:type="simple">25.4732 N, 115.2048 E</named-content>; decimalLatitude: <named-content xmlns:xlink="http://www.w3.org/1999/xlink" content-type="dwc:decimalLatitude" xlink:type="simple">25.4732</named-content>; decimalLongitude: <named-content xmlns:xlink="http://www.w3.org/1999/xlink" content-type="dwc:decimalLongitude" xlink:type="simple">115.2048</named-content>; georeferenceProtocol: <named-content xmlns:xlink="http://www.w3.org/1999/xlink" content-type="dwc:georeferenceProtocol" xlink:type="simple">label</named-content>; <bold>Identification:</bold> identifiedBy: <named-content xmlns:xlink="http://www.w3.org/1999/xlink" content-type="dwc:identifiedBy" xlink:type="simple">Xiao-Hong Li and Dian-Ming Hu</named-content>; dateIdentified: <named-content xmlns:xlink="http://www.w3.org/1999/xlink" content-type="dwc:dateIdentified" xlink:type="simple">2020</named-content>; <bold>Event:</bold> samplingProtocol: <named-content xmlns:xlink="http://www.w3.org/1999/xlink" content-type="dwc:samplingProtocol" xlink:type="simple">collecting</named-content>; eventDate: <named-content xmlns:xlink="http://www.w3.org/1999/xlink" content-type="dwc:eventDate" xlink:type="simple">07/07/2021</named-content>; habitat: <named-content xmlns:xlink="http://www.w3.org/1999/xlink" content-type="dwc:habitat" xlink:type="simple">Freshwater</named-content>; <bold>Record Level:</bold> type: <named-content xmlns:xlink="http://www.w3.org/1999/xlink" content-type="dwc:type" xlink:type="simple">PhysicalObject</named-content>; language: <named-content xmlns:xlink="http://www.w3.org/1999/xlink" content-type="dwc:language" xlink:type="simple">en</named-content>; rightsHolder: <named-content xmlns:xlink="http://www.w3.org/1999/xlink" content-type="dwc:rightsHolder" xlink:type="simple">Dian-Ming Hu</named-content>; institutionID: <named-content xmlns:xlink="http://www.w3.org/1999/xlink" content-type="dwc:institutionID" xlink:type="simple">HFJAU 10001 (Dried culture with conidia)</named-content>; collectionID: <named-content xmlns:xlink="http://www.w3.org/1999/xlink" content-type="dwc:collectionID" xlink:type="simple">FF019</named-content>; institutionCode: <named-content xmlns:xlink="http://www.w3.org/1999/xlink" content-type="dwc:institutionCode" xlink:type="simple">the Herbarium of <tp:taxon-name><tp:taxon-name-part taxon-name-part-type="kingdom">Fungi</tp:taxon-name-part></tp:taxon-name>, Jiangxi Agricultural University (HFJAU)</named-content>; collectionCode: <named-content xmlns:xlink="http://www.w3.org/1999/xlink" content-type="dwc:collectionCode" xlink:type="simple"><tp:taxon-name><tp:taxon-name-part taxon-name-part-type="kingdom">Fungi</tp:taxon-name-part></tp:taxon-name></named-content>; ownerInstitutionCode: <named-content xmlns:xlink="http://www.w3.org/1999/xlink" content-type="dwc:ownerInstitutionCode" xlink:type="simple">the Herbarium of <tp:taxon-name><tp:taxon-name-part taxon-name-part-type="kingdom">Fungi</tp:taxon-name-part></tp:taxon-name>, Jiangxi Agricultural University (HFJAU)</named-content>; basisOfRecord: <named-content xmlns:xlink="http://www.w3.org/1999/xlink" content-type="dwc:basisOfRecord" xlink:type="simple">PreservedSpecimen</named-content></p></list-item></list></tp:treatment-sec><tp:treatment-sec sec-type="Description"><title>Description</title><p>Saprobic on decaying wood submerged in freshwater habitats. Colonies effuse, hairy, pale brown. Mycelium mostly superficial, partly immersed, consisting of unbranched, septate, smooth, thick-walled, brown to dark brown hyphae. <bold>Sexual morph</bold>: Undetermined. <bold>Asexual morph</bold>: Conidiophores 110–150 × 3–7 μm (mean = 124.6 × 4.2, n = 20), macronematous, mononematous, solitary, pale brown, smooth at the bottom and verrucose at the apex, septate, unbranched, straight or slightly flexuous. Conidiogenous cells 15–26 × 2–5 μm (mean = 22.4 × 4, n = 20), holoblastic, polyblastic, integrated, terminal, pale brown, cylindrical. Conidia 18–26 × 7–11 μm (mean = 21 × 8.9, n = 20), acrogenous, dry, cylindrical, narrowly clavate, obovoid to broadly obovoid to cuneiform, truncate at the base, rounded or rarely coronate at the apex, 2–3-distoseptate, pale olivaceous to olivaceous brown or brown, smooth. Conidial session schizolytic (Fig. <xref ref-type="fig" rid="F7530299">1</xref>).</p><p><bold>Culture characteristics</bold>: On PDA, colony reaching 12 mm in 21 days at 28°C, pink from above, pink-grey from below, surface rough, dry, with loose mycelium and irregular edge. After half a year, the colony produces spores. The hyphae penetrate into the PDA medium, the surface colour becomes brown to dark brown, raised with white in the middle, reverse of culture pale brown to dark brown, with entire and regular edge. Mycelium composed of septate, pale brown, unbranched, smooth hyphae. Conidiophores macronematous, solitary, cylindrical, straight or slightly flexuous, septate, brown, smooth, thick-walled, 37–54 × 3.5–5.5 μm (mean = 46.5 × 4.6, n = 20). Conidiogenous cells holoblastic, polyblastic, integrated, terminal, pale brown, cylindrical, 10–26 × 3–7 μm (mean = 27.1 × 4.6, n = 20), slightly enlarged towards the apex. Conidia acrogenous, cylindrical, broadly obovoid to cuneiform, truncate at the base, rounded at the apex, 3–4-distoseptate, brown to pale olivaceous brown, smooth, 18–28 × 8–12 μm (mean = 22.3 × 9.6, n = 20) (Fig. <xref ref-type="fig" rid="F7567969">2</xref>).</p></tp:treatment-sec><tp:treatment-sec sec-type="Etymology"><title>Etymology</title><p>The specific epithet “<italic><tp:taxon-name><tp:taxon-name-part taxon-name-part-type="genus" reg="Sporidesmiella"/><tp:taxon-name-part taxon-name-part-type="species" reg="lignicola">lignicola</tp:taxon-name-part></tp:taxon-name></italic>” (Latin) meaning ‘‘growing on wood’’.</p></tp:treatment-sec><tp:treatment-sec sec-type="Ecology"><title>Ecology</title><p>Saprophyte on wood submerged in a small stream.</p></tp:treatment-sec><tp:treatment-sec sec-type="Notes"><title>Notes</title><p><italic><tp:taxon-name><tp:taxon-name-part taxon-name-part-type="genus" reg="Sporidesmiella">Sporidesmiella</tp:taxon-name-part><tp:taxon-name-part taxon-name-part-type="species" reg="lignicola">lignicola</tp:taxon-name-part></tp:taxon-name></italic> is characterised by being cylindrical, broadly obovoid to cuneiform, truncate at the base, rounded at the apex, 3–4-distoseptate, pale olivaceous brown to brown, smooth, which is consistent with the characteristics of <italic><tp:taxon-name><tp:taxon-name-part taxon-name-part-type="genus" reg="Sporidesmiella">Sporidesmiella</tp:taxon-name-part></tp:taxon-name></italic>. <italic><tp:taxon-name><tp:taxon-name-part taxon-name-part-type="genus" reg="Sporidesmiella">Sporidesmiella</tp:taxon-name-part><tp:taxon-name-part taxon-name-part-type="species" reg="lignicola">lignicola</tp:taxon-name-part></tp:taxon-name></italic> is similar to <italic><tp:taxon-name><tp:taxon-name-part taxon-name-part-type="genus" reg="Sporidesmiella">S.</tp:taxon-name-part><tp:taxon-name-part taxon-name-part-type="species" reg="obovoidia">obovoidia</tp:taxon-name-part></tp:taxon-name></italic> and <italic><tp:taxon-name><tp:taxon-name-part taxon-name-part-type="genus" reg="Sporidesmiella">S.</tp:taxon-name-part><tp:taxon-name-part taxon-name-part-type="species" reg="hyalosperma">hyalosperma</tp:taxon-name-part></tp:taxon-name></italic> in having polyblastic conidiogenous cells and obovoid, 3–4-distoseptate, brown conidia (<xref ref-type="bibr" rid="B7530582">Luo et al. 2019</xref>, <xref ref-type="bibr" rid="B7530423">Dong et al. 2021</xref>). However, <italic><tp:taxon-name><tp:taxon-name-part taxon-name-part-type="genus" reg="Sporidesmiella">S.</tp:taxon-name-part><tp:taxon-name-part taxon-name-part-type="species" reg="lignicola">lignicola</tp:taxon-name-part></tp:taxon-name></italic> differs from other species in having longer and verrucose conidiophores (Table <xref ref-type="table" rid="T7530306">2</xref>). In addition, the colonies of <italic><tp:taxon-name><tp:taxon-name-part taxon-name-part-type="genus" reg="Sporidesmiella">S.</tp:taxon-name-part><tp:taxon-name-part taxon-name-part-type="species" reg="lignicola">lignicola</tp:taxon-name-part></tp:taxon-name></italic> are pink from above, pink-grey from below, characteristics which were not observed in the other two species (Fig. <xref ref-type="fig" rid="F7530303">3</xref>, Table <xref ref-type="table" rid="T7530306">2</xref>).</p><p>Based on a BLAST of NCBI’s GenBank nucleotide database, the most similar sequence was <italic><tp:taxon-name><tp:taxon-name-part taxon-name-part-type="genus" reg="Sporidesmiella">Sporidesmiella</tp:taxon-name-part><tp:taxon-name-part taxon-name-part-type="species" reg="obovoidia">obovoidia</tp:taxon-name-part></tp:taxon-name></italic>. The nucleotide comparison between <italic><tp:taxon-name><tp:taxon-name-part taxon-name-part-type="genus" reg="Sporidesmiella">S.</tp:taxon-name-part><tp:taxon-name-part taxon-name-part-type="species" reg="lignicola">lignicola</tp:taxon-name-part></tp:taxon-name></italic> and <italic><tp:taxon-name><tp:taxon-name-part taxon-name-part-type="genus" reg="Sporidesmiella">S.</tp:taxon-name-part><tp:taxon-name-part taxon-name-part-type="species" reg="obovoidia">obovoidia</tp:taxon-name-part></tp:taxon-name></italic> showed differences of 10 and 4 nucleotides in ITS and LSU sequence data, respectively (Fig. <xref ref-type="fig" rid="F7595867">4</xref>, Fig. <xref ref-type="fig" rid="F7595871">5</xref>), which supported them to be different species (<xref ref-type="bibr" rid="B7530509">Jeewon and Hyde 2016</xref>).</p><p>Unfortunately, the strain could not be successfully activated due to improper operation during preservation. When the original culture was retained for 6 months, the sporulation of mycelium could be observed under the microscope (Fig. <xref ref-type="fig" rid="F7567969">2</xref>). We deposited the dried culture as specimens (HFJAU 10001) of this species.</p></tp:treatment-sec><tp:treatment-sec><!--Section generated to contain objects referenced in tp:taxon-treatment.--><fig id="F7530299" position="float" orientation="portrait"><object-id xmlns:xlink="http://www.w3.org/1999/xlink" content-type="arpha" xlink:type="simple">23B9C90E-3C53-5D6E-8CCB-B7F12B9E62E5</object-id><object-id xmlns:xlink="http://www.w3.org/1999/xlink" content-type="doi" xlink:type="simple">10.3897/BDJ.9.e77414.figure1</object-id><label>Figure 1.</label><caption><p><bold><italic><tp:taxon-name><tp:taxon-name-part taxon-name-part-type="genus" reg="Sporidesmiella">Sporidesmiella</tp:taxon-name-part><tp:taxon-name-part taxon-name-part-type="species" reg="lignicola">lignicola</tp:taxon-name-part></tp:taxon-name></italic></bold> (HFJAU 10001, Holotype) <bold>a</bold> Colony on wood; <bold>b, c</bold> Conidiophores; <bold>d</bold> Conidiophores with production of conidia; <bold>e</bold>–<bold>g</bold> Conidia; <bold>h, i</bold> Colony on PDA for 21 days (left-front, right-reverse). Scale bars: a = 125 µm, b–c = 12.5 µm, d–g = 10 µm, h–i = 1.5 cm.</p></caption><graphic xmlns:xlink="http://www.w3.org/1999/xlink" xlink:href="bdj-09-e77414-g001.jpg" position="float" id="oo_604649.jpg" orientation="portrait" xlink:type="simple"><uri content-type="original_file" xlink:type="simple">https://binary.pensoft.net/fig/604649</uri></graphic></fig><fig id="F7567969" position="float" orientation="portrait"><object-id xmlns:xlink="http://www.w3.org/1999/xlink" content-type="arpha" xlink:type="simple">9A3F431D-B987-522E-A33A-23D268C272EB</object-id><object-id xmlns:xlink="http://www.w3.org/1999/xlink" content-type="doi" xlink:type="simple">10.3897/BDJ.9.e77414.figure2</object-id><label>Figure 2.</label><caption><p><bold>a–b, e</bold> Conidiophores with production of conidia; <bold>c–d</bold> Conidiophores; <bold>f–i</bold> Conidia; <bold>j</bold> Colony on PDA after 6 months (left-front, right-reverse). Scale bars: a–d = 25 µm, e–i = 10 µm, d–g = 10 µm.</p></caption><graphic xmlns:xlink="http://www.w3.org/1999/xlink" xlink:href="bdj-09-e77414-g002.jpg" position="float" id="oo_613005.jpg" orientation="portrait" xlink:type="simple"><uri content-type="original_file" xlink:type="simple">https://binary.pensoft.net/fig/613005</uri></graphic></fig><table-wrap id="T7530306" position="float" orientation="portrait"><label>Table 2.</label><caption><p>Comparisons of <italic><tp:taxon-name><tp:taxon-name-part taxon-name-part-type="genus" reg="Sporidesmiella">Sporidesmiella</tp:taxon-name-part><tp:taxon-name-part taxon-name-part-type="species" reg="lignicola">lignicola</tp:taxon-name-part></tp:taxon-name></italic> and similar species.</p></caption><table rules="all" border="1"><tbody><tr><td rowspan="2" colspan="1">Species</td><td rowspan="2" colspan="1">Conidiophores (µm)</td><td rowspan="2" colspan="1">Conidiogenous cell (µm)</td><td rowspan="1" colspan="3">Conidia</td><td rowspan="2" colspan="1">Colour of cultures</td><td rowspan="2" colspan="1">References</td></tr><tr><td rowspan="1" colspan="1">Shape</td><td rowspan="1" colspan="1">Colour</td><td rowspan="1" colspan="1">Size (µm)</td></tr><tr><td rowspan="1" colspan="1">
              <italic>
                <tp:taxon-name><tp:taxon-name-part taxon-name-part-type="genus" reg="Sporidesmiella">S.</tp:taxon-name-part><tp:taxon-name-part taxon-name-part-type="species" reg="hyalosperma">hyalosperma</tp:taxon-name-part></tp:taxon-name>
              </italic>
            </td><td rowspan="1" colspan="1">Smooth, 90–110 × 3.5–4.7</td><td rowspan="1" colspan="1">35–48 × 4–4.5</td><td rowspan="1" colspan="1">obovoid or broadly clavate</td><td rowspan="1" colspan="1">olivaceous brown</td><td rowspan="1" colspan="1">18.5–25 × 8–10.5</td><td rowspan="1" colspan="1">reddish-brown from above and below</td><td rowspan="1" colspan="1">Dong et al. 2021</td></tr><tr><td rowspan="1" colspan="1">
              <bold>
                <italic>
                  <tp:taxon-name><tp:taxon-name-part taxon-name-part-type="genus" reg="Sporidesmiella">S.</tp:taxon-name-part><tp:taxon-name-part taxon-name-part-type="species" reg="lignicola">lignicola</tp:taxon-name-part></tp:taxon-name>
                </italic>
              </bold>
            </td><td rowspan="1" colspan="1"><bold>Verrucose at the apex, 110</bold>–<bold>150 × 3</bold>–<bold>7</bold></td><td rowspan="1" colspan="1"><bold>15</bold>–<bold>26 × 2</bold>–<bold>5</bold></td><td rowspan="1" colspan="1">
              <bold>broadly obovoid to cuneiform</bold>
            </td><td rowspan="1" colspan="1">
              <bold>brown or olivaceous brown</bold>
            </td><td rowspan="1" colspan="1"><bold>18</bold>–<bold>26 × 7</bold>–<bold>11</bold></td><td rowspan="1" colspan="1">
              <bold>pink from above, pink-grey from below</bold>
            </td><td rowspan="1" colspan="1">
              <bold>This paper</bold>
            </td></tr><tr><td rowspan="1" colspan="1">
              <italic>
                <tp:taxon-name><tp:taxon-name-part taxon-name-part-type="genus" reg="Sporidesmiella">S.</tp:taxon-name-part><tp:taxon-name-part taxon-name-part-type="species" reg="obovoidia">obovoidia</tp:taxon-name-part></tp:taxon-name>
              </italic>
            </td><td rowspan="1" colspan="1">Smooth, 80–125 × 3.5–4.5</td><td rowspan="1" colspan="1">10–40 × 3–4</td><td rowspan="1" colspan="1">mostly obovoid or broadly clavate</td><td rowspan="1" colspan="1">brown or olivaceous brown</td><td rowspan="1" colspan="1">20–25 × 9–11.5</td><td rowspan="1" colspan="1">grey-dark brown from above, black from below</td><td rowspan="1" colspan="1">Dong et al. 2021</td></tr></tbody></table></table-wrap><fig id="F7530303" position="float" orientation="portrait"><object-id xmlns:xlink="http://www.w3.org/1999/xlink" content-type="arpha" xlink:type="simple">BE57A3EE-47EB-5F5F-9F99-7EC685A56630</object-id><object-id xmlns:xlink="http://www.w3.org/1999/xlink" content-type="doi" xlink:type="simple">10.3897/BDJ.9.e77414.figure3</object-id><label>Figure 3.</label><caption><p>Comparisons of colonies on PDA (left-front, right-reverse) in <italic><tp:taxon-name><tp:taxon-name-part taxon-name-part-type="genus" reg="Sporidesmiella">Sporidesmiella</tp:taxon-name-part><tp:taxon-name-part taxon-name-part-type="species" reg="lignicola">lignicola</tp:taxon-name-part></tp:taxon-name></italic> and similar species. <bold>a</bold> <italic><tp:taxon-name><tp:taxon-name-part taxon-name-part-type="genus" reg="Sporidesmiella">S.</tp:taxon-name-part><tp:taxon-name-part taxon-name-part-type="species" reg="hyalosperma">hyalosperma</tp:taxon-name-part></tp:taxon-name></italic>; <bold>b</bold> <italic><tp:taxon-name><tp:taxon-name-part taxon-name-part-type="genus" reg="Sporidesmiella">S.</tp:taxon-name-part><tp:taxon-name-part taxon-name-part-type="species" reg="obovoidia">obovoidia</tp:taxon-name-part></tp:taxon-name></italic>; <bold>c</bold> <italic><tp:taxon-name><tp:taxon-name-part taxon-name-part-type="genus" reg="Sporidesmiella">S.</tp:taxon-name-part><tp:taxon-name-part taxon-name-part-type="species" reg="lignicola">lignicola.</tp:taxon-name-part></tp:taxon-name></italic></p></caption><graphic xmlns:xlink="http://www.w3.org/1999/xlink" xlink:href="bdj-09-e77414-g003.jpg" position="float" id="oo_604650.jpg" orientation="portrait" xlink:type="simple"><uri content-type="original_file" xlink:type="simple">https://binary.pensoft.net/fig/604650</uri></graphic></fig><fig id="F7595867" position="float" orientation="portrait"><object-id xmlns:xlink="http://www.w3.org/1999/xlink" content-type="arpha" xlink:type="simple">EC881668-A3D6-595C-BAA1-61E1954FAB41</object-id><object-id xmlns:xlink="http://www.w3.org/1999/xlink" content-type="doi" xlink:type="simple">10.3897/BDJ.9.e77414.figure4</object-id><label>Figure 4.</label><caption><p>The specific base differences between <italic><tp:taxon-name><tp:taxon-name-part taxon-name-part-type="genus" reg="Sporidesmiella">S.</tp:taxon-name-part><tp:taxon-name-part taxon-name-part-type="species" reg="lignicola">lignicola</tp:taxon-name-part></tp:taxon-name></italic> and <italic><tp:taxon-name><tp:taxon-name-part taxon-name-part-type="genus" reg="Sporidesmiella">S.</tp:taxon-name-part><tp:taxon-name-part taxon-name-part-type="species" reg="obovoidia">obovoidia</tp:taxon-name-part></tp:taxon-name></italic> in ITS. Different base pairs have been marked on specific sites, and the same base is omitted.</p></caption><graphic xmlns:xlink="http://www.w3.org/1999/xlink" xlink:href="bdj-09-e77414-g004.jpg" position="float" id="oo_617635.jpg" orientation="portrait" xlink:type="simple"><uri content-type="original_file" xlink:type="simple">https://binary.pensoft.net/fig/617635</uri></graphic></fig><fig id="F7595871" position="float" orientation="portrait"><object-id xmlns:xlink="http://www.w3.org/1999/xlink" content-type="arpha" xlink:type="simple">96F12B65-B75B-53BD-AC9B-89F03ED90F49</object-id><object-id xmlns:xlink="http://www.w3.org/1999/xlink" content-type="doi" xlink:type="simple">10.3897/BDJ.9.e77414.figure5</object-id><label>Figure 5.</label><caption><p>The specific base differences between <italic><tp:taxon-name><tp:taxon-name-part taxon-name-part-type="genus" reg="Sporidesmiella">S.</tp:taxon-name-part><tp:taxon-name-part taxon-name-part-type="species" reg="lignicola">lignicola</tp:taxon-name-part></tp:taxon-name></italic> and <italic><tp:taxon-name><tp:taxon-name-part taxon-name-part-type="genus" reg="Sporidesmiella">S.</tp:taxon-name-part><tp:taxon-name-part taxon-name-part-type="species" reg="obovoidia">obovoidia</tp:taxon-name-part></tp:taxon-name></italic> in LSU. Different base pairs have been marked on specific sites, and the same base is omitted.</p></caption><graphic xmlns:xlink="http://www.w3.org/1999/xlink" xlink:href="bdj-09-e77414-g005.jpg" position="float" id="oo_617636.jpg" orientation="portrait" xlink:type="simple"><uri content-type="original_file" xlink:type="simple">https://binary.pensoft.net/fig/617636</uri></graphic></fig></tp:treatment-sec><ref-list><ref id="B7530582"><element-citation xmlns:xlink="http://www.w3.org/1999/xlink" publication-type="article" xlink:type="simple"><person-group person-group-type="author"><name name-style="western"><surname>Luo</surname><given-names>Zong Long</given-names></name><name name-style="western"><surname>Hyde</surname><given-names>Kevin D.</given-names></name><name name-style="western"><surname>Liu</surname><given-names>Jian Kui</given-names></name><name name-style="western"><surname>Maharachchikumbura</surname><given-names>Sajeewa S. N.</given-names></name><name name-style="western"><surname>Jeewon</surname><given-names>Rajesh</given-names></name><name name-style="western"><surname>Bao</surname><given-names>Dan Feng</given-names></name><name name-style="western"><surname>Bhat</surname><given-names>Darbhe Jayarama</given-names></name><name name-style="western"><surname>Lin</surname><given-names>Chuan Gen</given-names></name><name name-style="western"><surname>Li</surname><given-names>Wen Li</given-names></name><name name-style="western"><surname>Yang</surname><given-names>Jing</given-names></name><name name-style="western"><surname>Liu</surname><given-names>Ning Guo</given-names></name><name name-style="western"><surname>Lu</surname><given-names>Yong Zhong</given-names></name><name name-style="western"><surname>Jayawardena</surname><given-names>Ruvishika S.</given-names></name><name name-style="western"><surname>Li</surname><given-names>Jun Fu</given-names></name><name name-style="western"><surname>Su</surname><given-names>Hong Yan</given-names></name></person-group><year>2019</year><article-title>Freshwater <tp:taxon-name><tp:taxon-name-part taxon-name-part-type="class">Sordariomycetes</tp:taxon-name-part></tp:taxon-name></article-title><source>Fungal Diversity</source><volume>99</volume><issue>1</issue><fpage>451</fpage><lpage>660</lpage><pub-id pub-id-type="doi">10.1007/s13225-019-00438-1</pub-id></element-citation></ref><ref id="B7530423"><element-citation xmlns:xlink="http://www.w3.org/1999/xlink" publication-type="article" xlink:type="simple"><person-group person-group-type="author"><name name-style="western"><surname>Dong</surname><given-names>W.</given-names></name><name name-style="western"><surname>Hyde</surname><given-names>K. D.</given-names></name><name name-style="western"><surname>Jeewon</surname><given-names>R.</given-names></name><name name-style="western"><surname>Doilom</surname><given-names>M.</given-names></name><name name-style="western"><surname>Yu</surname><given-names>X. D.</given-names></name><name name-style="western"><surname>Wang</surname><given-names>G. N.</given-names></name><name name-style="western"><surname>Liu</surname><given-names>N. G.</given-names></name><name name-style="western"><surname>Hu</surname><given-names>D. M.</given-names></name><name name-style="western"><surname>Nalumpang</surname><given-names>S.</given-names></name><name name-style="western"><surname>Zhang</surname><given-names>H.</given-names></name></person-group><year>2021</year><article-title>Towards a natural classification of annulatascaceae-like taxa II: introducing five new genera and eighteen new species from freshwater</article-title><source>Mycosphere</source><volume>12</volume><issue>1</issue><fpage>1</fpage><lpage>88</lpage><pub-id pub-id-type="doi">10.5943/mycosphere/12/1/1</pub-id></element-citation></ref><ref id="B7530509"><element-citation xmlns:xlink="http://www.w3.org/1999/xlink" publication-type="article" xlink:type="simple"><person-group person-group-type="author"><name name-style="western"><surname>Jeewon</surname><given-names>R</given-names></name><name name-style="western"><surname>Hyde</surname><given-names>Kevin D</given-names></name></person-group><year>2016</year><article-title>Establishing species boundaries and new taxa among fungi: recommendations to resolve taxonomic ambiguities</article-title><source>Mycosphere</source><volume>7</volume><issue>11</issue><fpage>1669</fpage><lpage>1677</lpage><pub-id pub-id-type="doi">10.5943/mycosphere/7/11/4</pub-id></element-citation></ref></ref-list></tp:taxon-treatment>
